# Supplementary material for: Post-Diagnostic Aspirin Use in Breast Cancer Treatment: A Systematic Review and Meta-Analysis of Survival Outcomes with Trial Sequential Analysis Validation
Source: Diagnostics (Basel). 2024 Dec 27;15(1):44. doi: 10.3390/diagnostics15010044 (PMC11719465; doi:10.3390/diagnostics15010044)
Supplement: Supplementary file 1 [file diagnostics-15-00044-s001.zip]

Archive with 1 entries (1 files):
- diagnostics-3375286-supplementary.pdf
